# Supplementary material for: Visual Colorimetric Detection of Edible Oil Freshness for Peroxides Based on Nanocellulose
Source: Foods. 2023 May 5;12(9):1896. doi: 10.3390/foods12091896 (PMC10178133; doi:10.3390/foods12091896)
Supplement: Supplementary file 1 [file foods-12-01896-s001.zip]

Archive with 1 entries (1 files):
- foods-2337237-supplementary.pdf
